# Supplementary material for: Novel TiO2-Supported Gold Nanoflowers for Efficient Photocatalytic NOx Abatement
Source: Molecules. 2024 Jul 16;29(14):3333. doi: 10.3390/molecules29143333 (PMC11279453; doi:10.3390/molecules29143333)
Supplement: Supplementary file 1 [file molecules-29-03333-s001.zip]

Archive with 1 entries (1 files):
- molecules-3053428-supplementary.pdf
